# Supplementary material for: Nucleoporin foci are stress‐sensitive condensates dispensable for C. elegans nuclear pore assembly
Source: EMBO J. 2023 May 31;42(13):e112987. doi: 10.15252/embj.2022112987 (PMC10308366; doi:10.15252/embj.2022112987)
Supplement: Supplementary file 4 — Movie EV3 [file EMBJ-42-e112987-s004.zip]

Archive with 4 entries (4 files):
- Movie EV3.mp4
- __MACOSX/._Movie EV3.mp4
- Movie EV3 legend.docx
- __MACOSX/._Movie EV3 legend.docx
