# Supplementary material for: Nucleoporin foci are stress‐sensitive condensates dispensable for C. elegans nuclear pore assembly
Source: EMBO J. 2023 May 31;42(13):e112987. doi: 10.15252/embj.2022112987 (PMC10308366; doi:10.15252/embj.2022112987)
Supplement: Supplementary file 8 — Source Data for Appendix [file EMBJ-42-e112987-s005.zip]

Archive with 80 entries (78 files):
- embj2022112987-sup-0009-SDataEV/
- embj2022112987-sup-0009-SDataEV/Figure S1D foci quant.xlsx
- embj2022112987-sup-0009-SDataEV/Figure S1D NE quant.xlsx
- embj2022112987-sup-0009-SDataEV/Figure S3C quant.xlsx
- embj2022112987-sup-0009-SDataEV/Figure S3E quant.xlsx
- embj2022112987-sup-0009-SDataEV/Figure S3F quant.xlsx
- embj2022112987-sup-0009-SDataEV/Figure S4A quant.xlsx
- embj2022112987-sup-0009-SDataEV/Figure S4B foci quant.xlsx
- embj2022112987-sup-0009-SDataEV/Figure S4B total fluorescence quant.xlsx
- embj2022112987-sup-0009-SDataEV/Figure S5A maturing oocyte quant.xlsx
- embj2022112987-sup-0009-SDataEV/Figure S5A Nup distribution quant.xlsx
- embj2022112987-sup-0009-SDataEV/Figure S5B soluble Nup358 quant.xlsx
- embj2022112987-sup-0009-SDataEV/Figure S5B soluble Nup88 quant.xlsx
- embj2022112987-sup-0009-SDataEV/Figure S5C quant.xlsx
- embj2022112987-sup-0009-SDataEV/Figure S5D quant.xlsx
- embj2022112987-sup-0009-SDataEV/Figure S5F quant.xlsx
- embj2022112987-sup-0009-SDataEV/Figure S5G quant.xlsx
- embj2022112987-sup-0009-SDataEV/Figure S5H quant.xlsx
- embj2022112987-sup-0009-SDataEV/Figure S5J quant.xlsx
- embj2022112987-sup-0009-SDataEV/Figure S5K quant.xlsx
- embj2022112987-sup-0009-SDataEV/Figure S5L quant.xlsx
- embj2022112987-sup-0009-SDataEV/Figure S5M quant.xlsx
- embj2022112987-sup-0009-SDataEV/Figure S6B quant.xlsx
- embj2022112987-sup-0009-SDataEV/Figure S6C quant.xlsx
- embj2022112987-sup-0009-SDataEV/Figure S7A quant.xlsx
- embj2022112987-sup-0009-SDataEV/Figure S7C quant.xlsx
- embj2022112987-sup-0009-SDataEV/Figure S7D quant.xlsx
- embj2022112987-sup-0009-SDataEV/Figure S7E quant.xlsx
- embj2022112987-sup-0009-SDataEV/Figure S7G quant.xlsx
- embj2022112987-sup-0009-SDataEV/Figure S8D quant.xlsx
- embj2022112987-sup-0009-SDataEV/Figure S8G qaunt.xlsx
- embj2022112987-sup-0009-SDataEV/__MACOSX/
- embj2022112987-sup-0009-SDataEV/__MACOSX/._Figure 1D quant.xlsx
- embj2022112987-sup-0009-SDataEV/__MACOSX/._Figure 2C quant.xlsx
- embj2022112987-sup-0009-SDataEV/__MACOSX/._Figure 3A quant.xlsx
- embj2022112987-sup-0009-SDataEV/__MACOSX/._Figure 3B condensate quant.xlsx
- embj2022112987-sup-0009-SDataEV/__MACOSX/._Figure 3B NE quant.xlsx
- embj2022112987-sup-0009-SDataEV/__MACOSX/._Figure 3C quant.xlsx
- embj2022112987-sup-0009-SDataEV/__MACOSX/._Figure 3D quant.xlsx
- embj2022112987-sup-0009-SDataEV/__MACOSX/._Figure 4A quant.xlsx
- embj2022112987-sup-0009-SDataEV/__MACOSX/._Figure 5A mated v non mated quant.xlsx
- embj2022112987-sup-0009-SDataEV/__MACOSX/._Figure 5A maturing oocytes quant.xlsx
- embj2022112987-sup-0009-SDataEV/__MACOSX/._Figure 5B Nup distribution quant.xlsx
- embj2022112987-sup-0009-SDataEV/__MACOSX/._Figure 5B total Nup fluoresence quant.xlsx
- embj2022112987-sup-0009-SDataEV/__MACOSX/._Figure 5C quant.xlsx
- embj2022112987-sup-0009-SDataEV/__MACOSX/._Figure 5D quant.xlsx
- embj2022112987-sup-0009-SDataEV/__MACOSX/._Figure 5E quant.xlsx
- embj2022112987-sup-0009-SDataEV/__MACOSX/._Figure 6A quant.xlsx
- embj2022112987-sup-0009-SDataEV/__MACOSX/._Figure 7A quant.xlsx
- embj2022112987-sup-0009-SDataEV/__MACOSX/._Figure 7C quant.xlsx
- embj2022112987-sup-0009-SDataEV/__MACOSX/._Figure S1D foci quant.xlsx
- embj2022112987-sup-0009-SDataEV/__MACOSX/._Figure S1D NE quant.xlsx
- embj2022112987-sup-0009-SDataEV/__MACOSX/._Figure S3C quant.xlsx
- embj2022112987-sup-0009-SDataEV/__MACOSX/._Figure S3E quant.xlsx
- embj2022112987-sup-0009-SDataEV/__MACOSX/._Figure S3F quant.xlsx
- embj2022112987-sup-0009-SDataEV/__MACOSX/._Figure S4A quant.xlsx
- embj2022112987-sup-0009-SDataEV/__MACOSX/._Figure S4B foci quant.xlsx
- embj2022112987-sup-0009-SDataEV/__MACOSX/._Figure S4B total fluorescence quant.xlsx
- embj2022112987-sup-0009-SDataEV/__MACOSX/._Figure S5A maturing oocyte quant.xlsx
- embj2022112987-sup-0009-SDataEV/__MACOSX/._Figure S5A Nup distribution quant.xlsx
- embj2022112987-sup-0009-SDataEV/__MACOSX/._Figure S5B soluble Nup358 quant.xlsx
- embj2022112987-sup-0009-SDataEV/__MACOSX/._Figure S5B soluble Nup88 quant.xlsx
- embj2022112987-sup-0009-SDataEV/__MACOSX/._Figure S5C quant.xlsx
- embj2022112987-sup-0009-SDataEV/__MACOSX/._Figure S5D quant.xlsx
- embj2022112987-sup-0009-SDataEV/__MACOSX/._Figure S5F quant.xlsx
- embj2022112987-sup-0009-SDataEV/__MACOSX/._Figure S5G quant.xlsx
- embj2022112987-sup-0009-SDataEV/__MACOSX/._Figure S5H quant.xlsx
- embj2022112987-sup-0009-SDataEV/__MACOSX/._Figure S5J quant.xlsx
- embj2022112987-sup-0009-SDataEV/__MACOSX/._Figure S5K quant.xlsx
- embj2022112987-sup-0009-SDataEV/__MACOSX/._Figure S5L quant.xlsx
- embj2022112987-sup-0009-SDataEV/__MACOSX/._Figure S5M quant.xlsx
- embj2022112987-sup-0009-SDataEV/__MACOSX/._Figure S6B quant.xlsx
- embj2022112987-sup-0009-SDataEV/__MACOSX/._Figure S6C quant.xlsx
- embj2022112987-sup-0009-SDataEV/__MACOSX/._Figure S7A quant.xlsx
- embj2022112987-sup-0009-SDataEV/__MACOSX/._Figure S7C quant.xlsx
- embj2022112987-sup-0009-SDataEV/__MACOSX/._Figure S7D quant.xlsx
- embj2022112987-sup-0009-SDataEV/__MACOSX/._Figure S7E quant.xlsx
- embj2022112987-sup-0009-SDataEV/__MACOSX/._Figure S7G quant.xlsx
- embj2022112987-sup-0009-SDataEV/__MACOSX/._Figure S8D quant.xlsx
- embj2022112987-sup-0009-SDataEV/__MACOSX/._Figure S8G qaunt.xlsx
