# Supplementary material for: Nucleoporin foci are stress‐sensitive condensates dispensable for C. elegans nuclear pore assembly
Source: EMBO J. 2023 May 31;42(13):e112987. doi: 10.15252/embj.2022112987 (PMC10308366; doi:10.15252/embj.2022112987)
Supplement: Supplementary file 8 — Source Data for Appendix [file EMBJ-42-e112987-s005.zip › embj2022112987-sup-0009-SDataEV/Figure S1D NE quant.xlsx]

## Sheet: Sheet1
	Normalized % of Nup at NE
	Nup358			Nup88			Nup98			Nup62
	Day 1	Day 2		Day 1	Day 2		Day 1	Day 2		Day 1	Day 2
	0.950025	1.0374		1.00195	0.872381		0.994051	0.918234		1.03827	0.878776
	1.09156	1.02055		0.841365	0.893383		0.975607	0.97211		0.917138	1.01589
	0.997164	0.9666		0.997233	1.0316		1.13616	1.03337		1.11095	0.850176
	0.981484	1.04378		1.03825	1.00368		1.01745	1.0633		1.00666	1.00589
	0.913066	0.960947		1.0364	1.02271		0.921187	0.896164		1.02011	1.0241
	1.0667	0.909743		1.08481			0.955549	1.0838		0.906874	1.04223
								1.09159
