# Supplementary material for: Nucleoporin foci are stress‐sensitive condensates dispensable for C. elegans nuclear pore assembly
Source: EMBO J. 2023 May 31;42(13):e112987. doi: 10.15252/embj.2022112987 (PMC10308366; doi:10.15252/embj.2022112987)
Supplement: Supplementary file 8 — Source Data for Appendix [file EMBJ-42-e112987-s005.zip › embj2022112987-sup-0009-SDataEV/Figure S3C quant.xlsx]

## Sheet: Sheet1
	Normalized total Nup fluorescence
	Nup88	Nup88	Nup358	Nup358	Nup98	Nup98	Nup62	Nup62	Nup35	Nup35	NDC1	NDC1	TPR	TPR	Nup54	Nup54	Nup107	Nup107	Nup85	Nup85
RNAi:	control	nup88	control	nup358	control	nup98	control	nup62	control	nup35	control	ndc1	control	tpr	control	nup54	control	nup107	control	nup85
	0.932025	0.0962049	0.956964	0.167284	0.873308	0.522323	0.96176	0.323158	0.869859	0.0161437	0.901012	0.107774	1.06543	0.0240442	1.01443	0.493568	0.935676	0.0362192	0.991118	0.0912807
	0.955319	0.0797563	1.02512	0.29513	0.981927	0.396929	1.07515	0.380626	0.97312	0.00612089	1.1235	0.323695	0.931694	0.0163344	1.00501	0.357261	0.939223	0.141325	1.09472	0.158101
	1.11266	0.134274	0.92036	0.294472	1.04512	0.475456	1.05071	0.38344	1.06621	0.00373364	0.938466	0.294243	0.870484	0.047245	0.937075	0.336803	1.07737	0.127195	0.978123	0.0974942
	1.01332	0.090786	0.986325	0.17297	0.882285	0.444458	0.912382	0.274568	1.09081	0.00071051	1.03702	0.0547334	1.13239	0.00563384	1.04348	0.388175	1.04773	0.132593	0.936044	0.107027
			1.11123	0.16085	0.93959	0.46846				0.00279375										0.196124
					1.19533	0.503136
					1.08244	0.537764
