# Supplementary material for: Nucleoporin foci are stress‐sensitive condensates dispensable for C. elegans nuclear pore assembly
Source: EMBO J. 2023 May 31;42(13):e112987. doi: 10.15252/embj.2022112987 (PMC10308366; doi:10.15252/embj.2022112987)
Supplement: Supplementary file 8 — Source Data for Appendix [file EMBJ-42-e112987-s005.zip › embj2022112987-sup-0009-SDataEV/Figure S3E quant.xlsx]

## Sheet: Sheet1
	control						nup85 RNAi
	Worm	% Nup in foci	% Nup at NE	% cytoplasmic Nup			Worm	% Nup in foci	% Nup at NE	% cytoplasmic Nup
	0	1.11866	22.9399	75.9414			1	0.909346	23.595	75.4956
	1	1.13068	27.8715	70.9978			2	1.63417	21.8161	76.5497
	4	1.34178	21.7399	76.9183			3	1.25429	21.4323	77.3134
	9	1.14112	25.7346	73.1243			4	1.50253	26.0222	72.4753
	11	0.728738	25.69	73.5813			5	1.39515	19.1052	79.4997
	13	1.41595	25.6235	72.9606			6	1.28557	21.6368	77.0777
