# Supplementary material for: Nucleoporin foci are stress‐sensitive condensates dispensable for C. elegans nuclear pore assembly
Source: EMBO J. 2023 May 31;42(13):e112987. doi: 10.15252/embj.2022112987 (PMC10308366; doi:10.15252/embj.2022112987)
Supplement: Supplementary file 8 — Source Data for Appendix [file EMBJ-42-e112987-s005.zip › embj2022112987-sup-0009-SDataEV/Figure S3F quant.xlsx]

## Sheet: Sheet1
	control						nup35 RNAi						ndc1 RNAi
	Worm	% Nup in foci	% Nup at NE	% cytoplasmic Nup			Worm	% Nup in foci	% Nup at NE	% cytoplasmic Nup			Worm	% Nup in foci	% Nup at NE	% cytoplasmic Nup
	0	0.121803	23.0044	76.8738			0	0.730739	17.6398	81.6294			0	1.16424	12.0805	86.7552
	1	0.165236	21.4561	78.3786			1	0.846513	17.6597	81.4938			1	0.968136	12.1309	86.9009
	2	0.111112	23.7466	76.1423			2	0.47966	21.4166	78.1037			2	1.1474	10.7194	88.1332
	3	0.128065	22.2578	77.6142			3	0.580347	16.393	83.0266			3	1.12943	15.7274	83.1431
	4	0.0712599	21.5415	78.3872			4	0.919605	18.9652	80.1152			4	1.17945	12.2951	86.5254
	5	0.260692	25.9297	73.8096									5	1.31371	11.6202	87.0661
													6	1.19618	15.5327	83.2711
