# Supplementary material for: Nucleoporin foci are stress‐sensitive condensates dispensable for C. elegans nuclear pore assembly
Source: EMBO J. 2023 May 31;42(13):e112987. doi: 10.15252/embj.2022112987 (PMC10308366; doi:10.15252/embj.2022112987)
Supplement: Supplementary file 8 — Source Data for Appendix [file EMBJ-42-e112987-s005.zip › embj2022112987-sup-0009-SDataEV/Figure S4A quant.xlsx]

## Sheet: Sheet1
	Growing						Arrested						20C						30C
	Worm	% Nup in foci	% Nup at NE	% cytoplasmic Nup			Worm	% Nup in foci	% Nup at NE	% cytoplasmic Nup			Worm	% Nup in foci	% Nup at NE	% cytoplasmic Nup			Worm	% Nup in foci	% Nup at NE	% cytoplasmic Nup
	1	0.761024	23.552	75.687			1	7.32095	28.5875	64.0915			0	0.189791	25.4385	74.3717			1	3.50698	26.7765	69.7166
	2	0.262469	19.3793	80.3582			2	7.76389	24.0123	68.2238			1	0.13446	25.0724	74.7931			2	4.73222	26.9168	68.351
	5	0.53881	24.5542	74.907			3	5.83369	24.2712	69.8951			2	0.302348	27.3435	72.3541			3	3.82971	31.1639	65.0064
	6	0.952803	24.9874	74.0598			4	7.22676	25.4334	67.3398			5	0.101282	24.548	75.3507			4	3.31114	29.448	67.2408
	7	0.497183	24.7791	74.7237			6	6.41341	24.7681	68.8184			6	0.314347	24.2655	75.4201			5	3.46834	30.7928	65.7388
	8	0.353383	22.5181	77.1285			8	9.10045	26.0739	64.8256			7	0.324288	27.5936	72.0821			6	3.29703	31.8385	64.8645
	10	0.550842	27.3978	72.0514			9	10.1102	28.7357	61.1541
