# Supplementary material for: Nucleoporin foci are stress‐sensitive condensates dispensable for C. elegans nuclear pore assembly
Source: EMBO J. 2023 May 31;42(13):e112987. doi: 10.15252/embj.2022112987 (PMC10308366; doi:10.15252/embj.2022112987)
Supplement: Supplementary file 8 — Source Data for Appendix [file EMBJ-42-e112987-s005.zip › embj2022112987-sup-0009-SDataEV/Figure S4B foci quant.xlsx]

## Sheet: Sheet1
	% of Nup in foci
	Nup88			ELYS			Nup35
	Day 2	Day 4		Day 2	Day 4		Day 2	Day 4
	1.74077	7.31735		0.0192352	0.230407		0	0.229723
	1.60272	6.17272		0.0176199	0.124045		0.0119672	0.24449
	1.68446	7.42819		0.00779201	0.301338		0.0295931	0.258993
	1.39866	6.86214		0.0373919	0.221656		0	0.242477
	1.39327	7.15094		0.0298124	0.157519		0.0139758	0.344829
				0.0270948	0.321435		0.0156538
