# Supplementary material for: Nucleoporin foci are stress‐sensitive condensates dispensable for C. elegans nuclear pore assembly
Source: EMBO J. 2023 May 31;42(13):e112987. doi: 10.15252/embj.2022112987 (PMC10308366; doi:10.15252/embj.2022112987)
Supplement: Supplementary file 8 — Source Data for Appendix [file EMBJ-42-e112987-s005.zip › embj2022112987-sup-0009-SDataEV/Figure S4B total fluorescence quant.xlsx]

## Sheet: Sheet1
	Normalized total Nup fluorescence
	Nup88			ELYS			Nup35
	Day 2	Day 4		Day 2	Day 4		Day 2	Day 4
	1.03499	1.10685		0.954417	1.35825		1.07471	1.32301
	0.918787	1.158		1.05231	1.37169		0.960258	1.15322
	0.969449	1.26298		1.03199	1.41469		0.9296	1.21308
	1.05857	1.24873		1.03709	1.64816		1.02571	1.26881
	1.01821	1.04697		1.00721	1.52779		0.96288	1.21712
				0.916989	1.66913		1.04684
