# Supplementary material for: Nucleoporin foci are stress‐sensitive condensates dispensable for C. elegans nuclear pore assembly
Source: EMBO J. 2023 May 31;42(13):e112987. doi: 10.15252/embj.2022112987 (PMC10308366; doi:10.15252/embj.2022112987)
Supplement: Supplementary file 8 — Source Data for Appendix [file EMBJ-42-e112987-s005.zip › embj2022112987-sup-0009-SDataEV/Figure S5A maturing oocyte quant.xlsx]

## Sheet: Sheet1
	Normalized total Nup358 fluorescence
oocyte	-3	-2	-1
	0.742699	0.817008	1
	0.592019	0.760807	1
	0.715599	0.914571	1
	0.713415	0.835366	1
	0.701574	0.76309	1
	0.674629	0.837315	1
	0.664796	0.839229	1
	0.686325	0.813908	1
	0.642594	0.820973	1
