# Supplementary material for: Nucleoporin foci are stress‐sensitive condensates dispensable for C. elegans nuclear pore assembly
Source: EMBO J. 2023 May 31;42(13):e112987. doi: 10.15252/embj.2022112987 (PMC10308366; doi:10.15252/embj.2022112987)
Supplement: Supplementary file 8 — Source Data for Appendix [file EMBJ-42-e112987-s005.zip › embj2022112987-sup-0009-SDataEV/Figure S5A Nup distribution quant.xlsx]

## Sheet: Sheet1
	minus 3 oocyte						minus 2 oocyte						minus 1 oocyte
	Worm	% Nup in foci	% Nup at NE	% cytoplasmic Nup			Worm	% Nup in foci	% Nup at NE	% cytoplasmic Nup			Worm	% Nup in foci	% Nup at NE	% cytoplasmic Nup
	2	0.865961	24.3974	74.7367			2	0.1263	20.0179	79.8558			2	0	9.52628	90.4737
	7	0.703404	32.7605	66.5361			7	0.106192	29.0007	70.8931			7	0	6.44019	93.5598
	9	1.07594	30.0615	68.8625			9	0.110684	26.6609	73.2284			9	0	2.46091	97.5391
	13	0.846686	26.6793	72.474			13	0.214166	24.4853	75.3005			13	0	12.0013	87.9987
	14	0.787226	33.4834	65.7294			14	0.175809	29.8986	69.9256			14	0	6.09947	93.9005
	1	0.840272	28.5082	70.6516			1	0.0829489	21.3423	78.5747			1	0	11.1491	88.8509
	17	0.805366	33.3512	65.8434			17	0.13847	29.0718	70.7897			17	0	6.96129	93.0387
	18	0.992488	30.7102	68.2973			18	0.218529	27.5866	72.1948			18	0	9.82744	90.1726
