# Supplementary material for: Nucleoporin foci are stress‐sensitive condensates dispensable for C. elegans nuclear pore assembly
Source: EMBO J. 2023 May 31;42(13):e112987. doi: 10.15252/embj.2022112987 (PMC10308366; doi:10.15252/embj.2022112987)
Supplement: Supplementary file 8 — Source Data for Appendix [file EMBJ-42-e112987-s005.zip › embj2022112987-sup-0009-SDataEV/Figure S5B soluble Nup358 quant.xlsx]

## Sheet: Sheet1
	Normalized soluble Nup358
oocyte	-3	-2	-1
	0.928694	0.92559	1
	0.766431	0.914186	1
	0.954256	1.12382	1
	0.983806	1.10701	1
	0.892849	0.887994	1
	0.833204	0.9081	1
	0.851453	0.952956	1
	0.959268	1.06977	1
	0.827566	0.996543	1
