# Supplementary material for: Nucleoporin foci are stress‐sensitive condensates dispensable for C. elegans nuclear pore assembly
Source: EMBO J. 2023 May 31;42(13):e112987. doi: 10.15252/embj.2022112987 (PMC10308366; doi:10.15252/embj.2022112987)
Supplement: Supplementary file 8 — Source Data for Appendix [file EMBJ-42-e112987-s005.zip › embj2022112987-sup-0009-SDataEV/Figure S5B soluble Nup88 quant.xlsx]

## Sheet: Sheet1
	Normalized soluble Nup88
	3-cell	4-cell
	0.897357	0.774454
	1.01406	0.828106
	0.90768	0.850807
	1.1497	0.841157
	1.14437	0.752556
	0.88683	0.831687
