# Supplementary material for: Nucleoporin foci are stress‐sensitive condensates dispensable for C. elegans nuclear pore assembly
Source: EMBO J. 2023 May 31;42(13):e112987. doi: 10.15252/embj.2022112987 (PMC10308366; doi:10.15252/embj.2022112987)
Supplement: Supplementary file 8 — Source Data for Appendix [file EMBJ-42-e112987-s005.zip › embj2022112987-sup-0009-SDataEV/Figure S5C quant.xlsx]

## Sheet: Sheet1
	% Nup85 in foci
	wild-type	nup214Δ	nup88Δ
	0.943854	0	0.0286585
	0.791476	0.00711982	0.165298
	0.881202	0.0450785	0.0335638
	0.921216	0.0361431	0.0398569
	0.617471	0	0.0155721
	1.07447	0.0198114	0.0909312
	0.912778	0.00975749	0.0188759
	1.08289	0.0159267	0.0315285
	0.718418		0.0294724
			0.0402189
