# Supplementary material for: Nucleoporin foci are stress‐sensitive condensates dispensable for C. elegans nuclear pore assembly
Source: EMBO J. 2023 May 31;42(13):e112987. doi: 10.15252/embj.2022112987 (PMC10308366; doi:10.15252/embj.2022112987)
Supplement: Supplementary file 8 — Source Data for Appendix [file EMBJ-42-e112987-s005.zip › embj2022112987-sup-0009-SDataEV/Figure S5D quant.xlsx]

## Sheet: Sheet1
	wt						nup214delta
	Worm	% Nup in foci	% Nup at NE	% cytoplasmic Nup			Worm	% Nup in foci	% Nup at NE	% cytoplasmic Nup
	0	0.34879	12.3099	87.3413			2	0	13.1668	86.8332
	1	0.482799	13.9884	85.5288			3	0	16.6086	83.3914
	6	0.40463	12.1346	87.4607			4	0	13.0286	86.9714
	8	0.388361	11.5549	88.0567			5	0	15.4518	84.5482
