# Supplementary material for: Nucleoporin foci are stress‐sensitive condensates dispensable for C. elegans nuclear pore assembly
Source: EMBO J. 2023 May 31;42(13):e112987. doi: 10.15252/embj.2022112987 (PMC10308366; doi:10.15252/embj.2022112987)
Supplement: Supplementary file 8 — Source Data for Appendix [file EMBJ-42-e112987-s005.zip › embj2022112987-sup-0009-SDataEV/Figure S5F quant.xlsx]

## Sheet: Sheet1
	Normalized Nup88 fluorescence
	wt	nup214Δ
	1.10865	0.843624
	0.983138	0.944435
	1.12614	1.01836
	0.894161	0.801194
	0.945325	0.968686
	0.942584	0.927611
