# Supplementary material for: Nucleoporin foci are stress‐sensitive condensates dispensable for C. elegans nuclear pore assembly
Source: EMBO J. 2023 May 31;42(13):e112987. doi: 10.15252/embj.2022112987 (PMC10308366; doi:10.15252/embj.2022112987)
Supplement: Supplementary file 8 — Source Data for Appendix [file EMBJ-42-e112987-s005.zip › embj2022112987-sup-0009-SDataEV/Figure S5H quant.xlsx]

## Sheet: Sheet1
	Nup35 intensity/volume (normalized)
	oocytes			embryos
	wt	nup214Δ		wt	nup214Δ
	0.921757	0.916183		0.967463	1.07685
	1.06263	1.00351		0.932123	1.07793
	1.08304	1.11516		0.933299	0.998827
	0.929955	1.16885		0.951729	1.14678
	0.990638	0.990514		1.1077	0.937005
	0.953909	1.11415		0.986808	1.00079
	1.07021	1.08255		1.01425	0.943017
	0.987857	0.913261		1.00786	1.03737
		1.02462		1.04262	0.994164
				1.05615
