# Supplementary material for: Nucleoporin foci are stress‐sensitive condensates dispensable for C. elegans nuclear pore assembly
Source: EMBO J. 2023 May 31;42(13):e112987. doi: 10.15252/embj.2022112987 (PMC10308366; doi:10.15252/embj.2022112987)
Supplement: Supplementary file 8 — Source Data for Appendix [file EMBJ-42-e112987-s005.zip › embj2022112987-sup-0009-SDataEV/Figure S5J quant.xlsx]

## Sheet: Sheet1
	% embryonic viability
	WT	nup88delta
	1	1
	1	1
	1	1
	1	1
	1	1
	1	0.965517
	1	1
	1	0.983871
	1	0.983607
	1	1
	1	1
		0.962963
