# Supplementary material for: Nucleoporin foci are stress‐sensitive condensates dispensable for C. elegans nuclear pore assembly
Source: EMBO J. 2023 May 31;42(13):e112987. doi: 10.15252/embj.2022112987 (PMC10308366; doi:10.15252/embj.2022112987)
Supplement: Supplementary file 8 — Source Data for Appendix [file EMBJ-42-e112987-s005.zip › embj2022112987-sup-0009-SDataEV/Figure S5L quant.xlsx]

## Sheet: Sheet1
	wt						nup214delta
	Worm	% Nup in foci	% Nup at NE	% cytoplasmic Nup			Worm	% Nup in foci	% Nup at NE	% cytoplasmic Nup
	0	10.1146	27.6092	62.2762			0	5.35192	21.2725	73.3756
	1	9.2828	22.7097	68.0075			1	6.41286	26.4715	67.1156
	2	9.24884	23.952	66.7992			2	7.42289	30.4234	62.1537
	3	9.2309	25.3202	65.4489			3	6.89068	35.1671	57.9422
	4	9.95624	23.7049	66.3389			4	5.3816	36.4248	58.1936
	5	13.5434	19.0144	67.4421			5	6.43319	29.7234	63.8434
