# Supplementary material for: Nucleoporin foci are stress‐sensitive condensates dispensable for C. elegans nuclear pore assembly
Source: EMBO J. 2023 May 31;42(13):e112987. doi: 10.15252/embj.2022112987 (PMC10308366; doi:10.15252/embj.2022112987)
Supplement: Supplementary file 8 — Source Data for Appendix [file EMBJ-42-e112987-s005.zip › embj2022112987-sup-0009-SDataEV/Figure S6B quant.xlsx]

## Sheet: plk1 RNAi
	control						plk1 RNAi
	Worm	% Nup in foci	% Nup at NE	% cytoplasmic Nup			Worm	% Nup in foci	% Nup at NE	% cytoplasmic Nup
	0	0.0638936	25.6108	74.3253			0	1.97052	34.3434	63.6861
	1	0.0594917	26.5547	73.3858			1	2.14436	29.0249	68.8307
	3	0.138686	27.3779	72.4834			2	1.7497	31.7664	66.4839
	5	0.0914977	25.7981	74.1104			3	1.948	35.4931	62.5589
	6	0.0960635	26.7242	73.1797			4	1.54088	34.607	63.8521
	7	0.0648796	22.1333	77.8018			5	2.21803	37.181	60.601
	8	0.0138923	21.7327	78.2534			6	1.93848	29.2073	68.8542
	9	0.0695285	28.2083	71.7222			7	2.04703	34.7442	63.2088

## Sheet: cdk1 RNAi
	control						cdk1 RNAi
	Worm	% Nup in foci	% Nup at NE	% cytoplasmic Nup			Worm	% Nup in foci	% Nup at NE	% cytoplasmic Nup
	2	0.0410386	27.1202	72.8387			12	0.871429	29.3039	69.8246
	3	0.0334798	23.6223	76.3442			13	1.09896	29.029	69.8721
	4	0.0372816	23.7061	76.2566			15	1.17552	29.3966	69.4279
	5	0.0914627	25.2093	74.6992			16	0.887298	26.7686	72.3441
	13	0.0128912	23.9952	75.9919			17	1.13169	28.026	70.8423
	15	0.0608101	27.5091	72.43			25	0.770158	32.9542	66.2756
	16	0.0940133	26.7159	73.1901

## Sheet: pp2a RNAi
	control						pp2a RNAi
	Worm	% Nup in foci	% Nup at NE	% cytoplasmic Nup			Worm	% Nup in foci	% Nup at NE	% cytoplasmic Nup
	4	0.875627	28.4668	70.6576			1	0.0143199	21.0021	78.9836
	5	1.50026	22.5669	75.9328			3	0.119854	21.7639	78.1163
	6	1.25279	21.2666	77.4806			4	0.0662071	18.9672	80.9666
	7	0.871292	24.2631	74.8656			5	0.0371381	17.5259	82.437
	11	1.34797	22.5148	76.1372			7	0.0735919	21.6348	78.2916
	12	1.0582	27.3439	71.5979			9	0.0339081	20.4162	79.5499
							10	0.0803763	18.3006	81.6191

## Sheet: glcnac
	wt						ogt						oga
	Worm	% Nup in foci	% Nup at NE	% cytoplasmic Nup			Worm	% Nup in foci	% Nup at NE	% cytoplasmic Nup			Worm	% Nup in foci	% Nup at NE	% cytoplasmic Nup
	0	0.382609	24.7194	74.898			1	1.38508	24.269	74.3459			1	0.429795	26.5498	73.0204
	1	0.390576	24.3201	75.2893			2	1.74613	24.7499	73.504			2	0.6315	24.5402	74.8283
	2	0.381352	24.1712	75.4474			3	1.53012	28.7126	69.7573			4	0.369395	28.4429	71.1877
	3	0.462191	28.7483	70.7895			4	1.55605	27.0617	71.3822			5	0.405049	24.0133	75.5817
	5	0.212237	23.7001	76.0877			5	1.70137	25.4136	72.8851			6	0.335877	26.635	73.0291
	6	0.361477	25.3242	74.3143			6	1.51035	24.0709	74.4187			7	0.377126	21.4656	78.1573
	7	0.441872	24.0486	75.5095									8	0.423277	23.9165	75.6603
	8	0.396362	26.4532	73.1504

## Sheet: crm1 RNAi
	control						crm1 RNAi
	Worm	% Nup in foci	% Nup at NE	% cytoplasmic Nup			Worm	% Nup in foci	% Nup at NE	% cytoplasmic Nup
	0	0.0762198	46.6825	53.2413			0	1.31233	45.0912	53.5965
	1	0.0926221	41.1553	58.7521			1	0.506815	43.2647	56.2285
	2	0.0532326	48.4043	51.5425			2	0.962371	49.1937	49.844
	3	0.0597046	47.1674	52.7729			3	0.512564	44.8245	54.663
	4	0.12356	47.1547	52.7217			4	0.744658	47.5856	51.6698
	5	0.068702	47.5261	52.4052			6	0.872586	45.1399	53.9875
	6	0.0353264	45.0249	54.9398			7	0.619307	47.4784	51.9023
							8	1.1223	42.5602	56.3175

## Sheet: LMB
	control						LMB
	Worm	% Nup in foci	% Nup at NE	% cytoplasmic Nup			Worm	% Nup in foci	% Nup at NE	% cytoplasmic Nup
	0	0.113494	43.0158	56.8707			0	0.104007	47.0349	52.8611
	1	0.174491	42.6769	57.1486			1	0.193904	50.8775	48.9286
	2	0.20285	44.9352	54.862			2	0.236896	42.9725	56.7906
	4	0.198352	47.7503	52.0514			3	0.184316	43.9976	55.8181
	5	0.221969	51.3407	48.4373			4	0.129557	52.6697	47.2008
	7	0.237973	43.3803	56.3818			5	0.19673	47.8656	51.9376
	8	0.199011	42.553	57.248			7	0.09089	49.8937	50.0154
	9	0.133192	43.9099	55.957			8	0.200481	49.3576	50.4419
