# Supplementary material for: Nucleoporin foci are stress‐sensitive condensates dispensable for C. elegans nuclear pore assembly
Source: EMBO J. 2023 May 31;42(13):e112987. doi: 10.15252/embj.2022112987 (PMC10308366; doi:10.15252/embj.2022112987)
Supplement: Supplementary file 8 — Source Data for Appendix [file EMBJ-42-e112987-s005.zip › embj2022112987-sup-0009-SDataEV/Figure S6C quant.xlsx]

## Sheet: Sheet1
	% Nup88 at NE
RNAi	control	plk1		control	cdk1		control	pp2a
	25.6108	34.3434		27.1202	29.3039		28.4668	21.0021
	26.5547	29.0249		23.6223	29.029		22.5669	21.7639
	27.3779	31.7664		23.7061	29.3966		21.2666	18.9672
	25.7981	35.4931		25.2093	26.7686		24.2631	17.5259
	26.7242	34.607		23.9952	28.026		22.5148	21.6348
	22.1333	37.181		27.5091	32.9542		27.3439	20.4162
	21.7327	29.2073		26.7159				18.3006
	28.2083	34.7442
		37.5532
