# Supplementary material for: Nucleoporin foci are stress‐sensitive condensates dispensable for C. elegans nuclear pore assembly
Source: EMBO J. 2023 May 31;42(13):e112987. doi: 10.15252/embj.2022112987 (PMC10308366; doi:10.15252/embj.2022112987)
Supplement: Supplementary file 8 — Source Data for Appendix [file EMBJ-42-e112987-s005.zip › embj2022112987-sup-0009-SDataEV/Figure S7A quant.xlsx]

## Sheet: Sheet1
	Worm	% crm1 in foci	% crm1 at NE	% cytoplasmic crm1			Worm	% transportin in foci	% transportin at NE	% cytoplasmic transportin
	0	0.465555	23.401	76.1335			0	0.482313	19.6367	79.881
	2	0.435305	20.137	79.4277			2	0.4351	22.0181	77.5468
	3	0.23891	22.3992	77.3619			3	0.50204	24.0002	75.4978
	5	0.263021	20.1924	79.5446			5	0.481298	24.1166	75.4021
	7	0.29941	25.5399	74.1607			6	0.456134	21.8724	77.6715
	8	0.360594	20.0833	79.5561			4	0.446232	24.2457	75.308
	10	0.320793	24.6456	75.0336			9	0.555188	26.9042	72.5406
	11	0.394747	20.8583	78.7469			10	0.462724	23.7361	75.8012
