# Supplementary material for: Nucleoporin foci are stress‐sensitive condensates dispensable for C. elegans nuclear pore assembly
Source: EMBO J. 2023 May 31;42(13):e112987. doi: 10.15252/embj.2022112987 (PMC10308366; doi:10.15252/embj.2022112987)
Supplement: Supplementary file 8 — Source Data for Appendix [file EMBJ-42-e112987-s005.zip › embj2022112987-sup-0009-SDataEV/Figure S7C quant.xlsx]

## Sheet: Sheet1
	Normalized CRM1 fluorescence
RNAi	control	crm1
	0.968144	0.0870282
	0.893665	0.0380935
	1.06355	0.0673358
	1.02828	0.0780238
	0.987515	0.050391
	1.05884	0.134729
		0.127192
