# Supplementary material for: Nucleoporin foci are stress‐sensitive condensates dispensable for C. elegans nuclear pore assembly
Source: EMBO J. 2023 May 31;42(13):e112987. doi: 10.15252/embj.2022112987 (PMC10308366; doi:10.15252/embj.2022112987)
Supplement: Supplementary file 8 — Source Data for Appendix [file EMBJ-42-e112987-s005.zip › embj2022112987-sup-0009-SDataEV/Figure S7D quant.xlsx]

## Sheet: Sheet1
	control						crm1 RNAi
	Worm	% Nup in foci	% Nup at NE	% cytoplasmic Nup			Worm	% Nup in foci	% Nup at NE	% cytoplasmic Nup
	0	0.0219943	23.2703	76.7078			0	1.01147	26.2926	72.6959
	1	0.0453727	27.644	72.3106			1	1.35983	30.1049	68.5353
	2	0.0181711	29.1201	70.8617			3	0.941308	31.2442	67.8145
	4	0.0737155	25.1467	74.7796			4	0.915177	31.1341	67.9508
	5	0.0624453	26.9037	73.0339			5	1.38752	24.71	73.9025
	6	0.0206819	27.1761	72.8032			6	1.34293	33.9175	64.7396
	7	0.0504381	31.5796	68.3699			7	1.3167	31.8176	66.8657
	8	0.12019	30.3368	69.543
