# Supplementary material for: Nucleoporin foci are stress‐sensitive condensates dispensable for C. elegans nuclear pore assembly
Source: EMBO J. 2023 May 31;42(13):e112987. doi: 10.15252/embj.2022112987 (PMC10308366; doi:10.15252/embj.2022112987)
Supplement: Supplementary file 8 — Source Data for Appendix [file EMBJ-42-e112987-s005.zip › embj2022112987-sup-0009-SDataEV/Figure S7E quant.xlsx]

## Sheet: Sheet1
	Nuclear / cytoplasmic TFEB
	control	LMB
	1.29204	2.26974
	1.22419	2.82488
	1.14066	2.0618
	1.14509	1.95272
	1.10064	3.43901
	1.00261	2.32991
	1.03336	2.69518
	0.89484	3.8433
	1.07435	2.68167
	1.02958	2.56423
	1.04285	2.60746
	1.02398	2.18119
	1.07048	2.72742
		2.28739
		2.22574
		2.26578
		2.84965
