# Supplementary material for: Nucleoporin foci are stress‐sensitive condensates dispensable for C. elegans nuclear pore assembly
Source: EMBO J. 2023 May 31;42(13):e112987. doi: 10.15252/embj.2022112987 (PMC10308366; doi:10.15252/embj.2022112987)
Supplement: Supplementary file 8 — Source Data for Appendix [file EMBJ-42-e112987-s005.zip › embj2022112987-sup-0009-SDataEV/Figure S7G quant.xlsx]

## Sheet: Sheet1
	Normalized transportin fluorescence
RNAi	control	transportin
	0.964321	0.0235178
	1.02881	0.0838186
	0.969614	0.0207352
	0.88797	0.0236972
	1.03456	0.0135382
	0.867954	0.0114732
	1.14645	0.0556877
	1.10032
