# Supplementary material for: Nucleoporin foci are stress‐sensitive condensates dispensable for C. elegans nuclear pore assembly
Source: EMBO J. 2023 May 31;42(13):e112987. doi: 10.15252/embj.2022112987 (PMC10308366; doi:10.15252/embj.2022112987)
Supplement: Supplementary file 8 — Source Data for Appendix [file EMBJ-42-e112987-s005.zip › embj2022112987-sup-0009-SDataEV/Figure S8D quant.xlsx]

## Sheet: Sheet1
	Day	1	2	3	4	5	6	7	8	9	10	11	12	13	14	15	16	17	18	19	20
	control worms surviving	61	61	60	59	58	51	39	34	29	20	17	20	15	11	36	6	5	3	1	0
	rab-3p::Nup98 worms surviving	74	73	67	54	31	25	17	13	10	10	8	6	6	3	0	0	0	0	0	0
