# Supplementary material for: Nucleoporin foci are stress‐sensitive condensates dispensable for C. elegans nuclear pore assembly
Source: EMBO J. 2023 May 31;42(13):e112987. doi: 10.15252/embj.2022112987 (PMC10308366; doi:10.15252/embj.2022112987)
Supplement: Supplementary file 8 — Source Data for Appendix [file EMBJ-42-e112987-s005.zip › embj2022112987-sup-0009-SDataEV/Figure S8G qaunt.xlsx]

## Sheet: Sheet1
	bends/minute
	control	rab-3p::Nup98
	80	4
	81	2
	74	3
	79	3
	75	2
	90	6
	76	10
	90	5
	76	14
	74	6
	80	3
	72	1
	80	0
	100	3
	92	1
	96	2
	76	0
	88	4
	90	0
		1
		0
		11
