# Supplementary material for: Nucleoporin foci are stress‐sensitive condensates dispensable for C. elegans nuclear pore assembly
Source: EMBO J. 2023 May 31;42(13):e112987. doi: 10.15252/embj.2022112987 (PMC10308366; doi:10.15252/embj.2022112987)
Supplement: Supplementary file 9 — Source Data for Figure 1 [file EMBJ-42-e112987-s011.zip › Figure 1D quant.xlsx]

## Sheet: Sheet1
	cytoplasmic Nup358 values normalized to -1 oocyte values
Worm	hypodermis	intestine	muscle	embryos	pharynx
A	0.427918	0.393787	0.265575	1.32919	0.146134
B	0.403965	0.351556		1.52171	0.130373
C		0.253336	0.181722	1.05432	0.126063
D	0.414084	0.275023		1.02577
E	0.29579	0.243498	0.125409	0.996598
F	0.299483	0.31609		1.00375	0.103306
G	0.34597	0.296128		1.16022	0.137934
H	0.288229	0.30346	0.241939	1.07104	0.18052
I	0.282461	0.285183	0.25537	1.06305	0.186176
J	0.26615	0.261698		0.99834	0.136959
K	0.328457	0.399711	0.202591	1.15468	0.197223
L	0.406153	0.287331	0.268411	1.14115	0.125309
M	0.250685	0.33744		1.02011	0.116995
N	0.352678	0.349535	0.266641	1.1827	0.20295
O				1.14283	0.165605
P		0.273907	0.215376	1.24253	0.150335
