# Supplementary material for: Nucleoporin foci are stress‐sensitive condensates dispensable for C. elegans nuclear pore assembly
Source: EMBO J. 2023 May 31;42(13):e112987. doi: 10.15252/embj.2022112987 (PMC10308366; doi:10.15252/embj.2022112987)
Supplement: Supplementary file 10 — Source Data for Figure 2 [file EMBJ-42-e112987-s002.zip › Figure 2C quant.xlsx]

## Sheet: Sheet1
	Normalized Green Nup / Nup62::wrmScarlet
	Nup88 NE	Nup88 foci		Nup358 NE	Nup358 foci		Nup98 NE	Nup98 foci		Nup85 NE	Nup85 foci		gp210 NE	gp210 foci		ELYS NE	ELYS foci
	1.02917	1.96033		0.90765	1.47357		1.02441	1.30744		1.02475	0.651028		1.10776	0.054968		1.16544	0.117162
	0.9974	1.22291		0.990891	3.21327		1.01586	0.673093		0.924303	0.642685		1.11158	0.0432267		1.10688	0.225764
	0.914442	1.01924		0.953129	1.2032		1.02739	1.05313		0.822629	0.901078		1.03995	0.0424926		0.914738	0.184255
	0.946388	2.39296		0.981861	1.31175		0.860585	1.6311		0.713267	0.877649		1.08031	0.0233064		1.03838	0.161541
	0.958101	1.97168		1.07588	2.64775		0.989751	1.805		0.994176	1.29456		1.09463	0.0697988		1.24651	0.138662
	1.08916	1.64852		1.01375	3.07826		0.954539	1.55555		1.22806	0.987286		0.979885	-0.0237958		0.837659	0.0344174
	1.06534	1.32836		1.02667	2.98194		1.06546	1.42224		1.09854	1.05073		0.875097	0.0900481		0.912828	0.0817388
		1.68351		1.05017	3.37776		1.062	1.60603		1.01496	0.977846		0.99661	0.103736		1.03614	0.157548
		1.9499			2.87536			1.03065		1.1572	0.968115		0.714171	0.0408796		0.970774	0.240417
		2.65947			2.48226			0.679316		1.0221	1.13404			0.0873775		0.845487	0.248727
		1.69812			3.66242			1.67322			1.23275			0.0717437		0.92515	0.233676
		1.99661			2.00835			1.80339			1.38405			0.151723			0.163598
		2.47413			2.4866			1.5836			0.893033			-0.0392094			0.186605
		1.43077			3.12999			0.625918			0.547767			0.0594153			0.184891
		1.75492			2.4142			1.69558			0.762377			0.229212			0.171239
		1.79021			3.38765			2.11651			0.753487			0.0487484			0.203383
		1.04311			2.04661			0.874768			0.668725			0.0312849			0.0668459
		1.32921			3.40373			1.5395			0.81305			0.0177838			0.187377
		2.50687			2.02389			1.55028			0.560724			-0.0244002			0.178963
		1.85312			3.09498			0.789892			0.904593			-0.0756529			0.0801862
		2.84844			1.33775			1.14833			1.01557			-0.072581			0.0512855
		1.35873			1.73427			1.61456			0.571259			-0.0672164			0.131576
		1.11897			1.60524			1.3351			0.334242			0.0188248			0.0909716
		1.54967			1.84378			1.70663			0.92245			0.0114192			0.151219
		1.56721			1.38935			1.95346			0.928388			0.0188542			0.0960553
		0.569396			1.0969			1.47712			0.470594			0.0339037			0.156308
		0.633864			2.8118			1.11951			0.57731			0.0822814			0.0639812
		1.86864			3.15547			1.04838			0.531641			0.243321			0.0757787
		2.39284			2.8172			1.33568			0.778645			-0.0035133			0.0040945
		2.59972			1.78528			0.42373			0.530752			0.0887468			0.00094752
		1.0285			2.01386			1.37656			0.530016			0.0867556			0.0564408
		0.764319			1.65358			1.43617			0.937504			0.302022			0.072558
		1.93257			1.26382			1.44625			0.682026			0.14682			0.0195621
		0.96573			0.888566			1.71836			1.31877			0.0237435			0.0203543
		1.04472			2.76877			1.65346			1.26529			-0.0049701			0.0206462
		0.877603			0.956814			0.526604			1.50887			0.0329713			0.145151
		2.02637			1.20063			1.19905			1.55844			-0.0867453			0.133895
		0.618847			0.616988			0.677462			1.45387			-0.229181			0.14089
		2.32262			1.28665			1.30823			0.912237			-0.0461142			0.134578
		0.780076			1.18783			0.955892			0.885701			0.0382362			0.0720631
		2.26915			3.31391			1.2746			1.59348			0.0631664			0.0911124
		1.63646			4.05218			0.767067			0.949598			0.0610191			0.0616617
		0.89702			3.88681			0.917316			1.14008			0.0480594			0.147924
		2.11823			1.5264			0.89366			0.833641			0.138344			0.139149
		1.80014			3.12382			0.817354			0.598056			0.0663788			0.0868656
		1.69557			3.48867			0.562225			0.722706			-0.029269			0.114087
		2.67723			2.44432			1.02965			0.615288			0.197774			0.106066
		1.91682			2.37323			1.4165			0.596997			0.0867611			0.205941
		2.17262			1.91765			1.66564			1.19444			-0.0339629			0.171337
		2.92983			2.56808			0.556807			0.554431			-0.0900026			0.227456
		1.97134			0.935319			0.870564			0.568094			-0.0455606			0.0772655
		0.941694			1.55806			0.592474			0.622162			-0.007635			0.210602
		1.77317			0.976337			1.30635			0.380101			0.0720939			0.118255
		2.82176			2.89504			0.944416			0.238601			0.150621			0.180961
		2.11361			3.40565			1.62431			0.895824			0.206875			0.312377
		1.04261			2.53757			0.89893			1.42074			-0.0009412			-0.010486
		1.35069			2.03142			0.584412			0.786849			0.037229			0.0982725
		1.37587			2.32608			2.18263			0.417799			0.0744407			0.111135
		1.39715			2.30797			0.933878			1.60259			0.0872882			0.147542
					1.19975			0.312727			0.886898			0.151117			0.180802
					4.07214			0.474524			0.735312			0.105149			0.164623
					1.24956			0.874521			1.24775			-0.0425263			0.14476
					1.01368			1.31805			1.38021			-0.0542883			0.0722597
					1.15774			1.53553			1.53273			-0.0067948			0.116702
					1.74515			0.221288			0.736229			-0.057442			0.181661
					1.6919						1.91859			0.107992			0.155913
					3.30781						0.779588			0.0775195			0.181751
					3.08731						0.79743			0.0615331			0.125939
					2.18014						1.31389			-0.0660405			0.165141
					2.00326						0.79904			0.0251412			0.0806151
					1.46012						0.409678			0.243126			0.186497
					3.80359						0.738964			-0.038924			0.287287
					0.826914						0.535099			0.173615			0.142028
					0.822838						0.802217			0.319818			0.123991
					3.27644									0.0649375			0.16469
					2.21063									0.189555			0.111597
					1.62112									0.0392996
					2.31539									0.0334459
					3.86663									0.195291
					3.29221									0.258946
					0.820255									0.139063
														0.22448
														0.120731
														0.0853942
