# Supplementary material for: Nucleoporin foci are stress‐sensitive condensates dispensable for C. elegans nuclear pore assembly
Source: EMBO J. 2023 May 31;42(13):e112987. doi: 10.15252/embj.2022112987 (PMC10308366; doi:10.15252/embj.2022112987)
Supplement: Supplementary file 11 — Source Data for Figure 3 [file EMBJ-42-e112987-s013.zip › Figure 3A quant.xlsx]

## Sheet: Sheet1
	Nup88						Nup358						Nup98						Nup62						Nup85						Nup35						gp210						NDC1						ELYS
	Worm	% Nup in foci	% Nup at NE	% cytoplasmic Nup			Worm	% Nup in foci	% Nup at NE	% cytoplasmic Nup			Worm	% Nup in foci	% Nup at NE	% cytoplasmic Nup			Worm	% Nup in foci	% Nup at NE	% cytoplasmic Nup			Worm	% Nup in foci	% Nup at NE	% cytoplasmic Nup			Worm	% Nup in foci	% Nup at NE	% cytoplasmic Nup			Worm	% Nup in foci	% Nup at NE	% cytoplasmic Nup			Worm	% Nup in foci	% Nup at NE	% cytoplasmic Nup			Worm
	2	2.17347	21.0579	76.7687			0	0.712945	34.5865	64.7006			2	0.575625	41.4079	58.0165			1	0.572305	37.7135	61.7142			1	0.453883	44.3221	55.224			0	0	37.8947	62.1053			0	0	18.1848	81.8152			0	0	17.1855	82.8145			1
	3	2.04691	21.5648	76.3883			1	0.884433	34.0248	65.0908			3	0.504708	43.8374	55.6579			2	0.32968	43.5979	56.0724			2	0.4791	50.4775	49.0434			1	0	40.8213	59.1787			2	0	19.1962	80.8038			1	0	19.5367	80.4633			2
	4	1.98146	24.9012	73.1174			2	0.89569	32.2259	66.8784			0	0.47948	46.6001	52.9204			3	0.392794	36.4862	63.121			3	0.470505	50.1927	49.3368			2	0	44.1784	55.8216			4	0	17.3993	82.6007			2	0	17.1503	82.8497			3
	5	2.05453	24.2272	73.7183			3	0.821839	34.799	64.3791			4	0.611816	47.9497	51.4385			4	0.413313	43.1687	56.418			4	0.428049	50.4627	49.1092			3	0	40.1582	59.8418			1	0	18.1583	81.8417			3	0	18.7678	81.2322			4
	6	2.13812	24.6865	73.1754			4	0.760279	32.0375	67.2022			5	0.588843	40.4126	58.9985			5	0.500179	43.9501	55.5497			0	0.508601	42.1694	57.322			4	0	44.2365	55.7635			3	0	22.7961	77.2039			4	0	14.8439	85.1561			5
							5	0.847702	30.3304	68.8219			6	0.582981	48.8741	50.543			6	0.405602	44.7283	54.8661									5	0	40.836	59.164									5	0	18.7543	81.2457			0
													8	0.604464	49.2255	50.17															6	0	40.2306	59.7694
[truncated: 7 more columns]
