# Supplementary material for: Nucleoporin foci are stress‐sensitive condensates dispensable for C. elegans nuclear pore assembly
Source: EMBO J. 2023 May 31;42(13):e112987. doi: 10.15252/embj.2022112987 (PMC10308366; doi:10.15252/embj.2022112987)
Supplement: Supplementary file 11 — Source Data for Figure 3 [file EMBJ-42-e112987-s013.zip › Figure 3B condensate quant.xlsx]

## Sheet: Sheet1
	Normalized % Nup85 in condensates
RNAi	control	nup88	nup358	nup98	nup62	nup214	nup35	ndc1	tpr	nup50	nup54	nup107
	1.05206	0.35161	0	0	0	0.0128878	3.49694	6.50009	1.10648	1.20621	1.05731	0.73741
	1.06798	0.127106	0	0	0.0353533	0	3.59661	9.78047	0.96737	0.993581	0.942637	1.09558
	0.789056	0.3478	0	0	0.020106	0	3.93915	7.46597	0.879474	1.01744	1.28595	1.13645
	1.23204	0.298692	0	0	0	0.0509896	4.88453	7.72482	0.937294	0.848347	1.32439	0.963588
	1.00096	0.315669	0	0	0	0	3.90856	7.25512	0.882068	1.16427	1.28003	0.993531
	0.86305	0.320053	0.0235438	0	0	0	4.80059	8.04019	1.04441	0.823018	1.14708	1.03631
	0.888801	0.276501	0	0	0.0173572	0.0453421	5.50193	8.25947	0.995392	1.10537	1.14551	1.03011
	1.21494	0.246176		0	0	0		9.45446		1.20199	1.19917	1.05515
	1.28134				0.0482157	0.0648684				0.892316
	0.723736					0				0.929981
	1.03601
	0.85518
	0.994847
