# Supplementary material for: Nucleoporin foci are stress‐sensitive condensates dispensable for C. elegans nuclear pore assembly
Source: EMBO J. 2023 May 31;42(13):e112987. doi: 10.15252/embj.2022112987 (PMC10308366; doi:10.15252/embj.2022112987)
Supplement: Supplementary file 11 — Source Data for Figure 3 [file EMBJ-42-e112987-s013.zip › Figure 3B NE quant.xlsx]

## Sheet: Sheet1
	Normalized Nup85 at NE
RNAi	control	nup88	nup358	nup98	nup62	nup214	nup35	ndc1	tpr	nup50	nup54	nup107
	0.97993	0.962923	1.02582	0.951283	0.879299	0.854695	0.657048	0.601606	1.00839	0.921022	0.935215	0.966471
	1.02472	1.08763	1.05091	1.12191	0.990916	0.963533	0.819355	0.636414	1.12214	0.99668	1.13655	0.836001
	1.07329	1.03919	1.09903	1.01221	0.888584	0.897041	0.672908	0.600889	0.745072	1.05259	0.96656	0.857884
	0.953083	1.02893	1.03125	1.09456	0.842367	1.11892	0.952123	0.797368	1.09837	0.974763	1.19457	1.03949
	0.90238	1.03526	0.886265	1.06409	0.911674	1.02673	0.752666	0.462117	0.896612	1.13732	0.815847	0.72553
	0.902008	1.02307	1.12836	0.96927	1.09412	0.996825	0.637682	0.433436	1.11683	1.20957	1.19293	1.05703
	1.0176	1.08272	1.16487	1.12979	1.07184	1.06691	0.719656	0.693452	0.889529	0.945835	0.93864	0.863803
	0.882937	1.03302	1.03946	1.11544	1.01463	0.980441	0.839029	0.766837	0.796187	0.828697	1.09355	0.846251
	0.905476	0.853699	1.08203	0.941766	0.930285	1.09342	0.804762	0.651376	1.07105	1.1208	0.751386	0.902239
	0.93628	1.03932	0.962027	0.992871	0.876607	0.987599	0.86959	0.699044	1.07644	1.00614	0.949107	0.971075
	1.03225	1.02517	0.947629	0.980722	0.962779	0.904653	0.559304	0.621122	0.931844	0.93917	0.965188	0.803825
	1.20206	1.09564	0.914634	0.970361	1.0686	0.89707	0.850851	0.622641	1.1937	1.00808	0.916925	0.897259
	0.99229	0.85852	0.875672	0.943617	1.07692	1.05774	0.799292	0.69478	0.838356	1.14175	0.948034	0.874584
	1.02831	0.898432	1.07768	1.03129	1.07209	1.13616	0.94661	0.568554	1.12546	0.777209	1.03805
	0.993291	0.952785	1.0419			0.876339	0.768634	0.650346	0.994148	0.936656	0.889243
	1.16352	0.943515	1.04086			1.1519	0.958044	0.683003	0.97217	1.00244	1.08915
	0.979239	0.876299				1.00496	0.728381	0.640288		1.08848
	1.02428	1.01616				1.00017	0.831653	0.756808		0.894315
	0.923729					1.05582	0.790194	0.539276		1.02726
	1.08334					1.02083	0.780531	0.906643
								0.544599
								0.705542
