# Supplementary material for: Nucleoporin foci are stress‐sensitive condensates dispensable for C. elegans nuclear pore assembly
Source: EMBO J. 2023 May 31;42(13):e112987. doi: 10.15252/embj.2022112987 (PMC10308366; doi:10.15252/embj.2022112987)
Supplement: Supplementary file 11 — Source Data for Figure 3 [file EMBJ-42-e112987-s013.zip › Figure 3C quant.xlsx]

## Sheet: Sheet1
	wild-type						gp210 null
	worm	% Nup358 in foci	% Nup358 at NE	% cytoplasmic Nup358			worm	% Nup358 in foci	% Nup358 at NE	% cytoplasmic Nup358
	0	0.134941	33.4219	66.4432			1	0.470809	21.6314	77.8978
	1	0.201064	33.2536	66.5453			2	0.637068	25.386	73.977
	5	0.179935	40.8427	58.9774			3	0.711565	28.0739	71.2145
	7	0.21552	34.8344	64.9501			5	0.599029	21.7542	77.6468
	8	0.182993	35.812	64.005			7	0.71072	23.026	76.2633
	10	0.225166	33.3313	66.4435			8	0.498604	25.5081	73.9933
	11	0.217034	37.9242	61.8588
