# Supplementary material for: Nucleoporin foci are stress‐sensitive condensates dispensable for C. elegans nuclear pore assembly
Source: EMBO J. 2023 May 31;42(13):e112987. doi: 10.15252/embj.2022112987 (PMC10308366; doi:10.15252/embj.2022112987)
Supplement: Supplementary file 11 — Source Data for Figure 3 [file EMBJ-42-e112987-s013.zip › Figure 3D quant.xlsx]

## Sheet: Sheet1
	wild-type						nup214 overexpression
	worm	% Nup358 in foci	% Nup358 at NE	% cytoplasmic Nup358			worm	% Nup358 in foci	% Nup358 at NE	% cytoplasmic Nup358
	0	0.137	35.8434	64.0196			0	0.834059	31.1459	68.02
	1	0.168101	35.281	64.5509			1	0.99074	32.9211	66.0881
	2	0.178705	37.1134	62.7079			2	0.852199	28.8315	70.3163
	3	0.157751	32.5261	67.3162			3	0.985013	30.9828	68.0322
	4	0.140717	32.3714	67.4879			4	0.933166	32.2614	66.8054
	5	0.190523	36.1851	63.6244			5	0.849007	30.5456	68.6054
