# Supplementary material for: Nucleoporin foci are stress‐sensitive condensates dispensable for C. elegans nuclear pore assembly
Source: EMBO J. 2023 May 31;42(13):e112987. doi: 10.15252/embj.2022112987 (PMC10308366; doi:10.15252/embj.2022112987)
Supplement: Supplementary file 12 — Source Data for Figure 4 [file EMBJ-42-e112987-s006.zip › Figure 4A quant.xlsx]

## Sheet: Sheet1
	Normalized % Nup88 in foci					Normalized % Nup358 in foci
	growing	arrested				20°C	30°C
	1.36018	13.0848				0.833323	15.3982
	0.469111	13.8764				0.590375	19.7779
	0.963017	10.4266				1.32753	16.8152
	1.70295	12.9164				0.444701	14.5383
	0.888617	11.4627				1.38021	15.2285
	0.631603	16.2653				1.42386	14.4763
	0.984521	18.0699
