# Supplementary material for: Nucleoporin foci are stress‐sensitive condensates dispensable for C. elegans nuclear pore assembly
Source: EMBO J. 2023 May 31;42(13):e112987. doi: 10.15252/embj.2022112987 (PMC10308366; doi:10.15252/embj.2022112987)
Supplement: Supplementary file 13 — Source Data for Figure 5 [file EMBJ-42-e112987-s001.zip]

Archive with 7 entries (7 files):
- Figure 5A mated v non mated quant.xlsx
- Figure 5A maturing oocytes quant.xlsx
- Figure 5B Nup distribution quant.xlsx
- Figure 5B total Nup fluoresence quant.xlsx
- Figure 5C quant.xlsx
- Figure 5D quant.xlsx
- Figure 5E quant.xlsx
