# Supplementary material for: Nucleoporin foci are stress‐sensitive condensates dispensable for C. elegans nuclear pore assembly
Source: EMBO J. 2023 May 31;42(13):e112987. doi: 10.15252/embj.2022112987 (PMC10308366; doi:10.15252/embj.2022112987)
Supplement: Supplementary file 13 — Source Data for Figure 5 [file EMBJ-42-e112987-s001.zip › Figure 5A mated v non mated quant.xlsx]

## Sheet: Sheet1
	Unmated						Mated
	worm	% Nup88 in foci	% Nup88 at NE	% cytoplasmic Nup88			worm	% Nup88 in foci	% Nup88 at NE	% cytoplasmic Nup88
	0	9.77369	24.5164	65.7099			0	0.060435	0	99.9396
	1	7.5895	14.6698	77.7407			1	0	0	100
	2	9.16005	21.2903	69.5497			2	0.119792	0	99.8802
	3	9.70304	15.8362	74.4607			7	0	0	100
	4	11.3141	25.3893	63.2965			8	0	0	100
	5	6.83606	18.0768	75.0872			10	0.0939463	0	99.9061
	6	6.98115	24.194	68.8248
