# Supplementary material for: Nucleoporin foci are stress‐sensitive condensates dispensable for C. elegans nuclear pore assembly
Source: EMBO J. 2023 May 31;42(13):e112987. doi: 10.15252/embj.2022112987 (PMC10308366; doi:10.15252/embj.2022112987)
Supplement: Supplementary file 13 — Source Data for Figure 5 [file EMBJ-42-e112987-s001.zip › Figure 5A maturing oocytes quant.xlsx]

## Sheet: Sheet1
	Normalized total Nup88 fluorescence
oocyte	-3	-2	-1
	0.983471	0.983471	1
	1.04132	1.02479	1
	1.01681	0.92437	1
	0.97561	0.99187	1
	0.932392	1.01917	1
	1.00634	0.992608	1
