# Supplementary material for: Nucleoporin foci are stress‐sensitive condensates dispensable for C. elegans nuclear pore assembly
Source: EMBO J. 2023 May 31;42(13):e112987. doi: 10.15252/embj.2022112987 (PMC10308366; doi:10.15252/embj.2022112987)
Supplement: Supplementary file 13 — Source Data for Figure 5 [file EMBJ-42-e112987-s001.zip › Figure 5B Nup distribution quant.xlsx]

## Sheet: Sheet1
	3-cell						4-cell
	embryo	% Nup88 in foci	% Nup88 at NE	% cytoplasmic Nup88			embryo	% Nup88 in foci	% Nup88 at NE	% cytoplasmic Nup88
	8	0	2.17561	97.8244			2	2.03573	26.5791	71.3851
	9	0	2.17417	97.8258			3	2.14143	24.4967	73.3618
	12	0	5.79557	94.2044			6	1.9576	22.6094	75.433
	13	0	4.50318	95.4968			10	2.1451	22.7552	75.0997
	14	0	1.99141	98.0086			11	1.89631	18.5903	79.5134
	15	0	1.64179	98.3582			16	1.9319	19.2225	78.8456
	17	0	2.14563	97.8544
