# Supplementary material for: Nucleoporin foci are stress‐sensitive condensates dispensable for C. elegans nuclear pore assembly
Source: EMBO J. 2023 May 31;42(13):e112987. doi: 10.15252/embj.2022112987 (PMC10308366; doi:10.15252/embj.2022112987)
Supplement: Supplementary file 13 — Source Data for Figure 5 [file EMBJ-42-e112987-s001.zip › Figure 5B total Nup fluoresence quant.xlsx]

## Sheet: Sheet1
	Normalized total Nup88 expression
	3-cell	4-cell
	0.988375	0.933989
	1.00621	1.03748
	1.03199	1.07967
	1.01154	0.966423
	0.969581	1.07681
	0.98546	0.985277
	1.03131	1.06542
	0.975537	0.997524
