# Supplementary material for: Nucleoporin foci are stress‐sensitive condensates dispensable for C. elegans nuclear pore assembly
Source: EMBO J. 2023 May 31;42(13):e112987. doi: 10.15252/embj.2022112987 (PMC10308366; doi:10.15252/embj.2022112987)
Supplement: Supplementary file 13 — Source Data for Figure 5 [file EMBJ-42-e112987-s001.zip › Figure 5C quant.xlsx]

## Sheet: Sheet1
	wild-type						nup214 null
	worm	% Nup358 in foci	% Nup358 at NE	% cytoplasmic Nup358			worm	% Nup358 in foci	% Nup358 at NE	% cytoplasmic Nup358
	0	0.818931	27.6838	71.4973			0	0.0967054	29.1425	70.7608
	1	1.0532	30.6608	68.286			1	0.0332689	32.8932	67.0735
	2	0.73695	31.7383	67.5247			2	0.0982721	28.4423	71.4595
	3	1.07232	32.4641	66.4636			3	0.158495	26.0489	73.7926
	4	1.01593	33.3736	65.6105			4	0.11804	26.6079	73.2741
	5	0.752622	30.2228	69.0246			5	0.0958063	28.3704	71.5337
	6	0.971508	29.9816	69.0469			6	0.0723153	28.3287	71.5989
							8	0.0717085	29.3462	70.5821
