# Supplementary material for: Nucleoporin foci are stress‐sensitive condensates dispensable for C. elegans nuclear pore assembly
Source: EMBO J. 2023 May 31;42(13):e112987. doi: 10.15252/embj.2022112987 (PMC10308366; doi:10.15252/embj.2022112987)
Supplement: Supplementary file 13 — Source Data for Figure 5 [file EMBJ-42-e112987-s001.zip › Figure 5D quant.xlsx]

## Sheet: Sheet1
	wild-type						nup214 null
	embryo	% Nup358 in foci	% Nup358 at NE	% cytoplasmic Nup358			embryo	% Nup358 in foci	% Nup358 at NE	% cytoplasmic Nup358
	1	0.529307	14.7217	84.749			0	0.0458759	16.7136	83.2405
	3	0.614482	18.0101	81.3754			1	0.00229007	16.0549	83.9429
	4	0.666121	15.5745	83.7594			2	0.0295566	17.0536	82.9169
	5	0.658248	15.9982	83.3436			3	0.0403183	16.4617	83.498
	6	0.649974	16.6603	82.6897			4	0.00342354	15.4656	84.531
