# Supplementary material for: Nucleoporin foci are stress‐sensitive condensates dispensable for C. elegans nuclear pore assembly
Source: EMBO J. 2023 May 31;42(13):e112987. doi: 10.15252/embj.2022112987 (PMC10308366; doi:10.15252/embj.2022112987)
Supplement: Supplementary file 13 — Source Data for Figure 5 [file EMBJ-42-e112987-s001.zip › Figure 5E quant.xlsx]

## Sheet: Sheet1
	Nuclear/cytoplasmic intensity
	IBB::mNeonGreen			TDP-43			CRM1			G3BP
	wt	nup214Δ		wt	nup214Δ		wt	nup214Δ		wt	nup214Δ
	5.6502	6.55173		4.89625	4.25645		2.39919	2.59979		0.414084	0.350206
	6.83159	5.07572		4.17199	4.29585		2.78699	2.61625		0.364551	0.294798
	5.37151	6.31402		3.96202	4.567		2.55043	2.79627		0.4004	0.461288
	6.16233	6.15421		3.69343	4.51366		2.65851	2.53759		0.344827	0.479168
	6.39943	5.69233		5.17861	4.17317		2.99336	2.60056		0.311635	0.401295
	5.45367	6.51914		4.79716	4.08449		2.50711	2.64583		0.382508	0.361768
	5.92984	5.51306		4.69738	4.18555		2.80149	2.56269		0.384927	0.442034
	6.57398	6.68151		3.65004	5.21278		2.69599	2.55102		0.275406	0.411999
	5.64541	6.26359		4.30171	5.41568		2.89495	2.5485		0.362862	0.42287
		5.35474		4.52561	5.47005		2.60769	2.35623		0.471298	0.278008
		6.05057		4.00256	3.77762		2.95576	2.71818		0.443161	0.402172
		6.74588		4.9918			2.71081
		6.1413					2.78566
