# Supplementary material for: Nucleoporin foci are stress‐sensitive condensates dispensable for C. elegans nuclear pore assembly
Source: EMBO J. 2023 May 31;42(13):e112987. doi: 10.15252/embj.2022112987 (PMC10308366; doi:10.15252/embj.2022112987)
Supplement: Supplementary file 14 — Source Data for Figure 6 [file EMBJ-42-e112987-s007.zip › Figure 6A quant.xlsx]

## Sheet: Sheet1
	Normalized % of Nup in foci
	control RNAi	plk1 (RNAi)		control RNAi	cdk1 (RNAi)		control RNAi	PP2A (RNAi)		wt	ogtΔ	ogaΔ		control RNAi	crm1 (RNAi)		control RNAi	LMB
	0.848108	29.6351		0.787653	12.1894		0.807153	0.0119528		1.00175	3.60487	1.15333		1.05832	17.6938		0.886128	1.1491
	0.799828	29.8329		0.61315	15.3721		1.27757	0.101016		1.01721	4.57357	1.64947		1.16527	6.61327		1.07239	1.20928
	1.88568	25.3203		0.683525	16.4429		1.04922	0.0538751		0.99124	4.23056	1.01748		0.763808	14.0231		1.10511	0.958099
	1.21758	29.8185		1.71059	12.4114		0.758578	0.0296925		1.27854	4.20491	1.05065		0.836617	6.87737		1.32795	0.796843
	1.2945	23.267		0.237247	15.8299		1.14712	0.0619229		0.548258	4.496	0.902356		1.73098	10.5178		1.22353	1.0985
	0.822736	34.8642		1.17339	10.7728		0.960371	0.0280947		0.954086	3.92063	0.946484		0.969275	11.7753		1.00847	0.528052
	0.175266	27.0381		1.79444				0.0648714		1.14669		1.09653		0.475723	8.72949		0.691266	1.15242
	0.956297	30.9749								1.06222					14.4649		0.685161
		30.9396
