# Supplementary material for: Nucleoporin foci are stress‐sensitive condensates dispensable for C. elegans nuclear pore assembly
Source: EMBO J. 2023 May 31;42(13):e112987. doi: 10.15252/embj.2022112987 (PMC10308366; doi:10.15252/embj.2022112987)
Supplement: Supplementary file 15 — Source Data for Figure 7 [file EMBJ-42-e112987-s010.zip]

Archive with 2 entries (2 files):
- Figure 7A quant.xlsx
- Figure 7C quant.xlsx
