# Supplementary material for: Nucleoporin foci are stress‐sensitive condensates dispensable for C. elegans nuclear pore assembly
Source: EMBO J. 2023 May 31;42(13):e112987. doi: 10.15252/embj.2022112987 (PMC10308366; doi:10.15252/embj.2022112987)
Supplement: Supplementary file 15 — Source Data for Figure 7 [file EMBJ-42-e112987-s010.zip › Figure 7A quant.xlsx]

## Sheet: Sheet1
		Nup62 at NE/nucleoplasm
		control	rab-3p::Nup98
		4.47452	1.46697
		4.34038	1.68496
		4.89908	2.04663
		4.41419	1.98503
		4.0686	1.73524
		3.90844	2.06756
		3.8391	1.96045
		4.49835	2.05906
		4.23665	1.79678
		3.80786	1.91194
		3.32736	1.82115
		4.72839	2.26842
			1.78323
			2.17669
			1.3639
			1.40886
			1.40599
			1.35875
