# Supplementary material for: Nucleoporin foci are stress‐sensitive condensates dispensable for C. elegans nuclear pore assembly
Source: EMBO J. 2023 May 31;42(13):e112987. doi: 10.15252/embj.2022112987 (PMC10308366; doi:10.15252/embj.2022112987)
Supplement: Supplementary file 15 — Source Data for Figure 7 [file EMBJ-42-e112987-s010.zip › Figure 7C quant.xlsx]

## Sheet: Sheet1
	Bends/minute
	control	rab-3p::Nup98
	56	5
	73	1
	72	2
	76	3
	73	3
	68	2
	79	0
	59	1
	88	1
	72	0
	60	1
	63
	62
